# Supplementary material for: Synthesis of Mesoporous Tetragonal ZrO2, TiO2 and Solid Solutions and Effect of Colloidal Silica on Porosity
Source: Molecules. 2024 Jul 11;29(14):3278. doi: 10.3390/molecules29143278 (PMC11279741; doi:10.3390/molecules29143278)
Supplement: Supplementary file 1 [file molecules-29-03278-s001.zip]

Archive with 1 entries (1 files):
- molecules-3089112-supplementary.pdf
